# Supplementary material for: Host Specificity and Preliminary Impact of Lepidapion argentatum (Coleoptera, Brentidae), a Biocontrol Candidate for French Broom (Genista monspessulana, Fabaceae)
Source: Insects. 2021 Jul 31;12(8):691. doi: 10.3390/insects12080691 (PMC8396517; doi:10.3390/insects12080691)
Supplement: Supplementary file 1 [file insects-12-00691-s001.zip]

Archive with 1 entries (1 files):
- insects-1279845-supplementary.pdf
